# Supplementary material for: Evaluation of ChatGPT-5 for CT Imaging in Canadian CT Head Rule-Positive Mild Traumatic Brain Injury: A Pilot Study
Source: Biomedicines. 2026 Jul 11;14(7):1555. doi: 10.3390/biomedicines14071555 (PMC13407308; doi:10.3390/biomedicines14071555)
Supplement: Supplementary file 1 [file biomedicines-14-01555-s001.zip]

Archive with 1 entries (1 files):
- biomedicines-4344414-supplementary.pdf
